# Supplementary material for: Designing a Model for Developing Food Literacy Among Youth: Insights from Summer Camps
Source: Nutrients. 2026 Jul 3;18(13):2168. doi: 10.3390/nu18132168 (PMC13363836; doi:10.3390/nu18132168)
Supplement: Supplementary file 1 [file nutrients-18-02168-s001.zip]

Archive with 1 entries (1 files):
- nutrients-4320568-supplementary.pdf
